# Supplementary material for: Can Trapping Abundance Data Be Used to Identify Persistent Target Areas for Culicoides Biting Midge Control Efforts?
Source: Insects. 2026 Jun 20;17(6):653. doi: 10.3390/insects17060653 (PMC13300559; doi:10.3390/insects17060653)
Supplement: Supplementary file 1 [file insects-17-00653-s001.zip]

Archive with 1 entries (1 files):
- insects-4350956-supplementary.pdf
